# Supplementary material for: Tissue-engineered blood vessel mimics in complex geometries for intravascular device testing
Source: PLoS One. 2019 Jun 26;14(6):e0217709. doi: 10.1371/journal.pone.0217709 (PMC6594592; doi:10.1371/journal.pone.0217709)
Supplement: S1 File — (XLSX) [file pone.0217709.s001.xlsx]

## Sheet: L-shaped Data
S1 File: All data in this file has units of cells/cm2. Cell counts were obtained from raw images and converted to units of cells/cm2 by dividing the cell counts by the area of the white boxes shown in Fig 5C. Fig 5C shows an example calculation. To get raw cell counts from the data below, simply multiply the values by 0.0001 cm2 (i.e., the area of the white boxes in Fig 5C). n1, n2, and n3 refer …
Descriptive Statistics for Inner and Outer Regions of L-shaped Scaffolds
Inner/Outer	n1	n2	n3	Average	Standard deviation	Normally distributed? (Anderson-Darling p-value)	F-test p-value	Equal variance?	T-test p-value
Inner	298000	311500	322000	310500	12031.2	Yes (0.6)	0.997403	Yes	0.271615
Outer	311000	323000	335000	323000	12000	Yes (0.6)
Descriptive Statistics for Top and Bottom Regions of L-shaped Scaffolds
Top/Bottom	n1	n2	n3	Average	Standard deviation	Normally distributed? (Anderson-Darling p-value)	F-test p-value	Equal variance?	T-test p-value
Top	302500	317500	325500	315167	11676.2	Yes (0.5)	0.927701	Yes	0.765037
Bottom	306500	317000	331500	318333	12553.2	Yes (0.6)
Descriptive Statistics for 5 Regions Along Length of L-shaped Scaffolds
5 Regions	n1	n2	n3	Average	Standard deviation	Normally distributed? (Anderson-Darling p-value)	ANOVA p-value comparing 5 regions
1	295000	303750	306250	301667	5907.27	Yes (0.2)	0.2787
2	301250	321250	332500	318333	15827.8	Yes (0.5)
3	297500	332500	362500	330833	32532	Yes (0.6)
4	313750	323750	343750	327083	15275.3	Yes (0.5)
5	315000	305000	297500	305833	8779.71	Yes (0.6)
F-test for 5 Regions Along Length of L-shaped Scaffolds
Regions	F-test p-value	Equal variance?
1 vs 2	0.244526	Yes
1 vs 3	0.0638399	Yes
1 vs 4	0.260194	Yes
1 vs 5	0.623256	Yes
2 vs 3	0.382809	Yes
2 vs 4	0.964478	Yes
2 vs 5	0.470588	Yes
3 vs 4	0.36129	Yes
3 vs 5	0.13578	Yes
4 vs 5	0.496644	Yes

## Sheet: U-shaped Data
S1 File: All data in this file has units of cells/cm2. Cell counts were obtained from raw images and converted to units of cells/cm2 by dividing the cell counts by the area of the white boxes shown in Fig 5C. Fig 5C shows an example calculation. To get raw cell counts from the data below, simply multiply the values by 0.0001 cm2 (i.e., the area of the white boxes in Fig 5C). n1, n2, and n3 refer …
Descriptive Statistics for Inner and Outer Regions of U-shaped Scaffolds
Inner/Outer	n1	n2	n3	Average	Standard deviation	Normally distributed? (Anderson-Darling p-value)	F-test p-value	Equal variance?	T-test p-value
Inner	289000	268000	272000	276333	11150.5	Yes (0.2)	0.685189	Yes	0.223404
Outer	295000	275500	306000	292167	15446.1	Yes (0.5)
Descriptive Statistics for Top and Bottom Regions of U-shaped Scaffolds
Top/Bottom	n1	n2	n3	Average	Standard deviation	Normally distributed? (Anderson-Darling p-value)	F-test p-value	Equal variance?	T-test p-value
Top	290500	269500	295500	285167	13796.1	Yes (0.2)	0.66861	Yes	0.86018
Bottom	293500	274000	282500	283333	9776.67	Yes (0.6)
Descriptive Statistics for 5 Regions Along Length of U-shaped Scaffolds
5 Regions	n1	n2	n3	Average	Standard deviation	Normally distributed? (Anderson-Darling p-value)	ANOVA p-value comparing 5 regions
1	270000	242500	283750	265417	21003.5	Yes (0.5)	0.2442
2	322500	278750	293750	298333	22232.2	Yes (0.5)
3	271250	297500	305000	291250	17721.8	Yes (0.3)
4	296250	282500	302500	293750	10231.7	Yes (0.4)
5	300000	257500	260000	272500	23848.5	Yes (0.1)
F-test for 5 Regions Along Length of U-shaped Scaffolds
Regions	F-test p-value	Equal variance?
1 vs 2	0.943207	Yes
1 vs 3	0.831724	Yes
1 vs 4	0.383588	Yes
1 vs 5	0.873646	Yes
2 vs 3	0.777062	Yes
2 vs 4	0.349565	Yes
2 vs 5	0.929936	Yes
3 vs 4	0.5	Yes
3 vs 5	0.711504	Yes
4 vs 5	0.310905	Yes
